# Supplementary material for: Recombinant Expression of Thrombolytic Agent Reteplase in Marine Microalga Tetraselmis subcordiformis (Chlorodendrales, Chlorophyta)
Source: Mar Drugs. 2021 May 28;19(6):315. doi: 10.3390/md19060315 (PMC8230124; doi:10.3390/md19060315)
Supplement: Supplementary file 1 [file marinedrugs-19-00315-s001.zip]

Archive with 1 entries (1 files):
- marinedrugs-1186902-supplementary.pdf
